# Supplementary material for: Optical Properties of Mn-Doped CuGa(In)S-ZnS Nanocrystals (NCs): Effects of Host NC and Mn Concentration
Source: Nanomaterials (Basel). 2022 Mar 17;12(6):994. doi: 10.3390/nano12060994 (PMC8956066; doi:10.3390/nano12060994)
Supplement: Supplementary file 1 [file nanomaterials-12-00994-s001.zip]

Archive with 1 entries (1 files):
- nanomaterials-1637210-supplementary.pdf
